# Supplementary material for: Holocene ice marginal fluctuations of the Qassimiut lobe in South Greenland
Source: Sci Rep. 2016 Mar 4;6:22362. doi: 10.1038/srep22362 (PMC4778018; doi:10.1038/srep22362)
Supplement: Supplementary Information [file srep22362-s1.xls]

## Sheet: raw
Supplementary Table 1. Radiocarbon ages from threshold lakes at the Qassimiut lobe, South Greenland
Lake	Core	Material	Macrofossils	Sample No.	Sample depth	Sample weight	Lab No.	N lat.	W long.	Elevation	Coventional age			AMS d13C	Max cal. age	Min cal. age
						(g)				(m a.s.l.)	(yr BP)				(yr BP)	(yr BP)
Akuliasusseq	1202	Terrestrial macrofossil		1202_93cm	88	0.0061	AAR17494				284 ± 25			-27.64 ± 0.05	436	287			R_Date("88",AAR17494,){z=0,000061;color="287";};
Akuliasusseq	1202	Terrestrial macrofossil		1202_114-115cm	115	0.0061	AAR18482				1290 ± 24			-24.57 ± 0.05
Akuliasusseq	1202	Bulk		1202_138-139cm	139		AAR18483				1885 ± 25			-32.27 ± 0.57
Akuliasusseq	1202	Bulk		1202_189-190cm	190		AAR18484				2322 ± 30			-26.31 ± 0.05
Akuliasusseq	1202	Bulk		1202_207-208cm	208		AAR18485				3108 ± 35			- 27.27 ± 0.05
Akuliasusseq	1203	Terrestrial macrofossil		1203_46-47cm	40	0.0013	AAR17495				346 ± 25			-20.25 ± 0.68	485	315
Akuliasusseq	1203	Terrestrial macrofossil		1203_57-58cm	58	0.0034	AAR18407				635 ± 40			-26.8 ± 0.05
Akuliasusseq	1203	Terrestrial macrofossil		1203_71-72cm	72	0.0018	AAR18408				1088 ± 22			-27.46 ± 0.05
Akuliasusseq	1203	Terrestrial macrofossil		1203_88-89cm	89	0.0047	AAR18409				1391 ± 25			-27.2 ± 0.05
Akuliasusseq	1203	Terrestrial macrofossil		1203_117-118cm	118	0.0025	AAR18410				1963 ± 25			-28 ± 0.56
Akuliasusseq	1203	Terrestrial macrofossil		1203_148-149cm	149	0.0026	AAR18761				3762 ± 28			-25.3 ± 0.6
Akuliasusseq	1203	Terrestrial macrofossil		1203_160-161cm	161	0.0073	AAR18411				3772 ± 40			-26.24 ± 0.05
Akuliasusseq	1203	Terrestrial macrofossil		1203_213-214cm	214	0.0091	AAR18412				4401 ± 26			-27.98 ± 0.05
Akuliasusseq	1203	Terrestrial macrofossil		1203_235-236cm	236	0.0025	AAR18413				4479 ± 27			-27.22 ± 0.05
Akuliasusseq	1203	Terrestrial macrofossil		1203_257-258cm	258	0.0036	AAR18414				4732 ± 29			-26.06 ± 0.05
Sermilik	1205b	Terrestrial macrofossil		1205b_240-241cm	240	0.0037	AAR20144				1602 ± 25	1602	25					green	R_Date("AAR20144",1602,25){z=2,4;color="green";};
Sermilik	1205b	Terrestrial macrofossil		1205b_240-241cm	240		AAR20685				1340 ± 25	1340	25					green	R_Date("AAR20685",1340,25){z=2,4;color="green";};
Sermilik	1205b	Terrestrial macrofossil		1205b_204-205cm	204	0.0059	AAR20143				5646 ± 32	5646	32					green	R_Date("AAR20143",5646,32){z=2,04;color="green";};
Sermilik	1205b	Terrestrial macrofossil		1205b_160-161 cm	160	0.0281	AAR20142				3611 ± 26	3611	26					green	R_Date("AAR20142",3611,26){z=1,6;color="green";};
Sermilik	1205a	Terrestrial macrofossil		1205a_121-122cm	121	0.0021	AAR20141				2249 ± 25	2249	25					green	R_Date("AAR20141",2249,25){z=1,21;color="green";};
Sermilik	1205a	Terrestrial macrofossil		1205a_91-92 cm	91	0.0266	AAR20140				1280 ± 35	1280	35					green	R_Date("AAR20140",1280,35){z=0,91;color="green";};
Sermilik	1205a	Terrestrial macrofossil		1205a_63cm	53	0.0112	AAR17498				428 ± 35	428	35	-26.71 ± 0.05	533	331		green	R_Date("AAR17498",428 ,35){z=0,53;color="green";};
Sermilik	1205a	Terrestrial macrofossil		1205a_50cm	40	0.0189	AAR17497				137 ± 25	137	25	-28.39 ± 0.05	280	7		green	R_Date("AAR17497",137 ,25){z=0,4;color="green";};
Sermilik	1205a	Terrestrial macrofossil		1205a_21cm	11	0.0042	AAR17496				106 ± 25	106	25	-28.28 ± 0.05	268	20		green	R_Date("AAR17496",106 ,25){z=0,11;color="green";};
Sermilik	1209b	Terrestrial macrofossil		1209b_266-272	266	0.0014	AAR20150				4236 ± 32	4236	32					green	R_Date("AAR20150",4236,32){z=2,66;color="green";};
Sermilik	1209b	Terrestrial macrofossil		1209b_256-260cm	258		AAR20686				4364 ± 41	4364	41					green	R_Date("AAR20686",4364,41){z=2,58;color="green";};
Sermilik	1209b	Terrestrial macrofossil		1209b_257-258cm	257	0.0017	AAR20149				4439 ± 29	4439	29					green	R_Date("AAR20149",4439,29){z=2,57;color="green";};
Sermilik	1209b	Terrestrial macrofossil		1209b_206-207cm	206	0.0013	AAR20148				8320 ± 50	8320	50					green	R_Date("AAR20148",8320,50){z=2,06;color="green";};
Sermilik	1209b	Terrestrial macrofossil		1209b_195-196cm	195	0.004	AAR20147				7802 ± 43	7802	43					green	R_Date("AAR20147",7802,43){z=1,95;color="green";};
Sermilik	1209b	Terrestrial macrofossil		1209b_170-171cm	170	0.0014	AAR20146				5930 ± 34	5930	34					green	R_Date("AAR20146",5930,34){z=1,7;color="green";};
Sermilik	1209a	Terrestrial macrofossil		1209a_110cm	110	0.0437	AAR20145				3410 ± 28	3410	28					green	R_Date("AAR20145",3410,28){z=1,1;color="green";};
Sermilik	1209a	Terrestrial macrofossil		1209a_56cm	51	0.0025	AAR17499				480 ± 35	480	35	-14 ± 1	551	485		green	R_Date("AAR17499",480 ,35){z=0,51;color="green";};
Sermilik	1212b	Bulk		1212b_330cm	330		AAR20157				8945 ± 45	8945	45			8429	52.4786	orange	R_Date("AAR20157",8429,52){z=3,3;color="orange";};	R_Date("AAR20157",8945,45){z=3,3;color="orange";};
Sermilik	1211b	Terrestrial macrofossil		1211b_189-190	189.5	0.0025	AAR20156				7348 ± 42	7348	42					green	R_Date("AAR20156",7348,42){z=1,895;color="green";};
Sermilik	1211a	Terrestrial macrofossil		1211a_160-161cm	160.5	0.0092	AAR20154				5423 ± 30	5423	30					green	R_Date("AAR20154",5423,30){z=1,605;color="green";};
Sermilik	1211a	Bulk		1211a_160-161cm	160.5		AAR20155				5920 ± 32	5920	32	497	43.8634	4907	40.3609	orange		R_Date("AAR20155",5920,32){z=1,605;color="orange";};
Sermilik	1211a	Terrestrial macrofossil		1211a_109-110cm	109.5	0.0018	AAR20153				3490 ± 31	3490	31					green	R_Date("AAR20153",3490,31){z=1,095;color="green";};
Sermilik	1211a	Terrestrial macrofossil		1211a_48-49cm	48.5	0.0178	AAR20151				736 ± 25	736	25					green	R_Date("AAR20151",736 ,25){z=0,485;color="green";};
Sermilik	1211a	Bulk		1211a_47-48cm	47.5		AAR20152				1264 ± 25	1264	25	528	35.3553	748	36.7967	orange		R_Date("AAR20152",1264,25){z=0,475;color="orange";};
Kingigtoq	1219	Bulk		1219_37-38cm	37		AAR20160				5122 ± 29	5122	29			4472	57.8014	orange	R_Date("AAR20160",4472,58){z=0,37;color="orange";};
Kingigtoq	1219	Bulk		1219_28-29cm	28		AAR20159				4058 ± 27	4058	27			3408	56.8243	orange	R_Date("AAR20159",3408,57){z=0,28;color="orange";};
Kingigtoq	1219	Bulk		1219:20-21cm	20		AAR20158				2496 ± 25	2496	25			1846	55.9017	orange	R_Date("AAR20158",1846,56){z=0,2;color="orange";};
Kingigtoq	1220	Bulk		1220_59-60cm	59		AAR20164				9066 ± 45	9066	45			8416	67.2681	orange	R_Date("AAR20164",8416,67){z=0,59;color="orange";};
Kingigtoq	1220	Bulk		1220_37cm	37		AAR20163				4197 ± 29	4197	29			3547	57.8014	orange	R_Date("AAR20163",3547,58){z=0,37;color="orange";};
Kingigtoq	1220	Terrestrial macrofossil		1220_17cm	14	0.0039	AAR17500				539 ± 25	539	25					green	R_Date("AAR17500",539 ,25){z=0,14;color="green";};
Kingigtoq	1220	Bulk		1220_14cm	14		AAR20162				1189 ± 22	1189	22	650	33.3017

## Sheet: Table
Supplementary Table 1. Radiocarbon ages from threshold lakes at the Qassimiut lobe, South Greenland
Lake	Core	Material	Sample No.	Sample weight	Lab No.	Age	Offset**	Agecorr	Calibrated age	Model age		A
				(mg)		(14C BP)	(14C BP)	(14C BP)	95% conf. Int (cal BP)	95% conf. Int (cal BP)	μ ±σ (cal BP)
Akuliasusseq	1202	Terrestrial macrofossil	1202_93cm	6.1	AAR17494	284 ± 25			436 - 351 (57.9%) 333 - 286 (37.5%)	443 - 352 (81.9%) 332 - 302 (6.1%) 168 - 152 (7.4%)	378 ±71	84.0%
Akuliasusseq	1202	Terrestrial macrofossil	1202_114-115cm	6.1	AAR18482	1290 ± 24			1285 - 1180 (95.4%)	1284 - 1180 (95.4%)	1232 ±32	99.0%
Akuliasusseq	1202	Bulk	1202_138-139cm		AAR18483	1885 ± 25			1885 - 1736 (95.4%)	1886 - 1736 (95.4%)	1831 ±38	101.0%
Akuliasusseq	1202	Bulk	1202_189-190cm		AAR18484	2322 ± 30			2421 - 2408 (0.8%) 2403 - 2394 (0.6%) 2379 - 2305 (90.3%) 2232 - 2204 (3.3%) 2192 - 2186 (0.4%)	2459 - 2449 (0.8%) 2439 - 2306 (94.6%)	2351 ±46	97.6%
Akuliasusseq	1202	Bulk	1202_207-208cm		AAR18485	3108 ± 35					3297 ±48	96.4%
Akuliasusseq	1203	Terrestrial macrofossil	1203_46-47cm	1.3	AAR17495	346 ± 25			484 - 314 (95.4%)	464 - 324 (87.5%) 167 - 152 (7.9%)	382 ±74	87.4%
Akuliasusseq	1203	Terrestrial macrofossil	1203_57-58cm	3.4	AAR18407	635 ± 40			667 - 550 (95.4%)	672 - 560 (95.4%)	625 ±33	98.2%
Akuliasusseq	1203	Terrestrial macrofossil	1203_71-72cm	1.8	AAR18408	1088 ± 22			1056 - 1020 (32.2%) 1013 - 937 (63.2%)	1055 - 1020 (22.9%) 1013 - 935 (72.5%)	991 ±31	100.2%
Akuliasusseq	1203	Terrestrial macrofossil	1203_88-89cm	4.7	AAR18409	1391 ± 25			1341 - 1282 (95.4%)	1341 - 1281 (95.4%)	1306 ±15	98.8%
Akuliasusseq	1203	Terrestrial macrofossil	1203_117-118cm	2.5	AAR18410	1963 ± 25			1989 - 1865 (95.4%)	1967 - 1961 (0.9%) 1952 - 1861 (88.1%) 1851 - 1826 (6.4%)	1900 ±29	98.8%
Akuliasusseq	1203	Terrestrial macrofossil	1203_148-149cm	2.6	AAR18761	3762 ± 28			4235 - 4076 (85.8%) 4037 - 3995 (9.6%)	4215 - 4208 (0.7%) 4179 - 4070 (75.3%) 4045 - 3990 (19.4%)	4098 ±49	102.3%
Akuliasusseq	1203	Terrestrial macrofossil	1203_160-161cm	7.3	AAR18411	3772 ± 40			4284 - 4272 (1.0%) 4256 - 4064 (83.1%) 4048 - 3987 (11.3%)	4295 - 4092 (95.4%)	4207 ±51	89.0%
Akuliasusseq	1203	Terrestrial macrofossil	1203_213-214cm	9.1	AAR18412	4401 ± 26			5043 - 4870 (95.4%)	5033 - 4872 (95.4%)	4944 ±47	101.3%
Akuliasusseq	1203	Terrestrial macrofossil	1203_235-236cm	2.5	AAR18413	4479 ± 27			5287 - 5155 (56.2%) 5145 - 5037 (35.4%) 5005 - 4980 (3.8%)	5289 - 5100 (91.9%) 5085 - 5053 (3.5%)	5198 ±58	108.1%
Akuliasusseq	1203	Terrestrial macrofossil	1203_257-258cm	3.6	AAR18414	4732 ± 29			5584 - 5499 (47.6%) 5491 - 5446 (20.8%) 5385 - 5326 (27.0%)	5583 - 5445 (74.6%) 5385 - 5327 (20.8%)	5479 ±77	97.8%
Sermilik	1205a	Terrestrial macrofossil	1205a_21cm	4.2	AAR17496	106 ± 25			268 - 215 (27.5%) 144 - 20 (67.9%)	135 - 15 (95.4%)	69 ±37	97.3%
Sermilik	1205a	Terrestrial macrofossil	1205a_50cm	18.9	AAR17497	137 ± 25			278 - 171 (40.7%) 152 - 59 (39.0%) 41 - 7 (15.6%)	284 - 170 (89.6%) 151 - 129 (4.9%) 115 - 107 (1.0%)	226 ±45	97.7%
Sermilik	1205a	Terrestrial macrofossil	1205a_63cm	11.2	AAR17498	428 ± 35			532 - 432 (87.5%) 356 - 331 (7.9%)	533 - 478 (95.4%)	505 ±13	120.1%
Sermilik	1205a	Terrestrial macrofossil	1205a_91-92 cm	26.6	AAR20140	1280 ± 35			1293 - 1172 (92.1%) 1158 - 1146 (1.2%) 1133 - 1128 (0.4%) 1108 - 1090 (1.7%)	1294 - 1171 (93.8%) 1158 - 1145 (1.0%) 1105 - 1096 (0.6%)	1226 ±40	101.0%
Sermilik	1205a	Terrestrial macrofossil	1205a_121-122cm	2.1	AAR20141	2249 ± 25			2340 - 2298 (31.4%) 2260 - 2157 (64.0%)	2340 - 2298 (32.0%) 2259 - 2158 (63.4%)	2246 ±56	99.5%
Sermilik	1205b	Terrestrial macrofossil	1205b_160-161 cm	28.1	AAR20142	3611 ± 26			3980 - 3846 (95.4%)	3981 - 3846 (95.4%)	3921 ±40	99.8%
Sermilik	1205b	Terrestrial macrofossil	1205b_204-205cm	5.9	AAR20143	5646 ± 32			6495 - 6389 (82.3%) 6374 - 6320 (13.1%)	6495 - 6390 (83.5%) 6373 - 6321 (11.9%)	6425 ±40	100.0%
Sermilik*	1205b	Terrestrial macrofossil	1205b_240-241cm	3.7	AAR20144	1602 ± 25			1548 - 1413 (95.4%)
Sermilik*	1205b	Terrestrial macrofossil	1205b_240-241cm		AAR20685	1340 ± 25			1304 - 1240 (88.2%) 1204 - 1186 (7.2%)
Sermilik	1209a	Terrestrial macrofossil	1209a_56cm	2.5	AAR17499	480 ± 35			550 - 485 (95.4%)	534 - 469 (95.4%)	506 ±16	85.3%
Sermilik	1209a	Terrestrial macrofossil	1209a_110cm	43.7	AAR20145	3410 ± 28			3810 - 3801 (1.1%) 3720 - 3577 (94.3%)	3720 - 3576 (95.4%)	3656 ±41	100.2%
Sermilik	1209b	Terrestrial macrofossil	1209b_170-171cm	1.4	AAR20146	5930 ± 34			6849 - 6812 (9.0%) 6804 - 6667 (86.4%)	6879 - 6872 (1.0%) 6857 - 6670 (94.4%)	6763 ±49	96.4%
Sermilik	1209b	Terrestrial macrofossil	1209b_195-196cm	4	AAR20147	7802 ± 43			8695 - 8674 (1.9%) 8650 - 8452 (93.5%)	8689 - 8675 (1.0%) 8650 - 8450 (94.4%)	8572 ±51	100.3%
Sermilik	1209b	Terrestrial macrofossil	1209b_206-207cm	1.3	AAR20148	8320 ± 50			9466 - 9201 (90.1%) 9178 - 9139 (5.3%)	9411 - 9125 (95.4%)	9251 ±83	71.3%
Sermilik*	1209b	Terrestrial macrofossil	1209b_257-258cm	1.7	AAR20149	4439 ± 29			5279 - 5164 (30.5%) 5132 - 5105 (4.0%) 5074 - 4955 (54.5%) 4936 - 4880 (6.4%)
Sermilik*	1209b	Terrestrial macrofossil	1209b_256-260cm		AAR20686	4364 ± 41			5040 - 4850 (95.4%)
Sermilik*	1209b	Terrestrial macrofossil	1209b_266-272	1.4	AAR20150	4236 ± 32			4860 - 4806 (59.6%) 4759 - 4700 (30.3%) 4672 - 4649 (5.6%)
Sermilik*	1211a	Bulk	1211a_47-48cm		AAR20152	1264 ± 25	528 ±35	748 ±37	1282 - 1173 (94.4%) 1157 - 1149 (0.7%) 1102 - 1099 (0.3%)
Sermilik	1211a	Terrestrial macrofossil	1211a_48-49cm	17.8	AAR20151	736 ± 25			722 - 718 (1.0%) 705 - 657 (94.4%)	725 - 717 (2.6%) 706 - 659 (92.8%)	680 ±14	95.6%
Sermilik	1211a	Terrestrial macrofossil	1211a_109-110cm	1.8	AAR20153	3490 ± 31			3843 - 3689 (93.1%) 3660 - 3648 (2.3%)	3843 - 3688 (93.3%) 3660 - 3648 (2.1%)	3763 ±47	100.1%
Sermilik	1211a	Terrestrial macrofossil	1211a_160-161cm	9.2	AAR20154	5423 ± 30			6289 - 6187 (95.4%)	6289 - 6189 (95.4%)	6240 ±30	100.5%
Sermilik	1211a	Bulk	1211a_160-161cm		AAR20155	5920 ± 32	497 ±44	4907 ±40
Sermilik	1211b	Terrestrial macrofossil	1211b_189-190	2.5	AAR20156	7348 ± 42			8305 - 8240 (12.7%) 8218 - 8027 (82.7%)	8298 - 8256 (5.9%) 8249 - 8243 (0.5%) 8219 - 8021 (89.0%)	8133 ±68	100.8%
Sermilik	1212b	Bulk	1212b_330cm		AAR20157	8945 ± 45		8429 ±52	9533 - 9395 (84.4%) 9382 - 9374 (0.9%) 9361 - 9307 (10.1%)	9535 - 9395 (92.1%) 9355 - 9324 (3.3%)	9460 ±45	106.0%
							516 ±27
Kingigtoq	1219	Bulk	1219_20-21cm		AAR20158	2496 ± 25		1846 ±56	1898 - 1686 (87.6%) 1675 - 1620 (7.8%)	1920 - 1913 (0.6%) 1899 - 1688 (88.5%) 1673 - 1622 (6.3%)	1782 ±69	99.9%
Kingigtoq	1219	Bulk	1219_28-29cm		AAR20159	4058 ± 27		3408 ±57	3833 - 3555 (92.5%) 3532 - 3507 (2.3%) 3502 - 3495 (0.5%)	3877 - 3671 (95.4%)	3792 ±48	57.0%
Kingigtoq	1219	Bulk	1219_37-38cm		AAR20160	5122 ± 29		4472 ±58	5304 - 4958 (91.1%) 4931 - 4885 (4.3%)	5312 - 4957 (94.7%) 4926 - 4915 (0.7%)	5149 ±107	102.9%
Kingigtoq*	1220	Bulk	1220_14cm		AAR20162	1189 ± 22	650 ±33		1179 - 1057 (95.4%)
Kingigtoq	1220	Terrestrial macrofossil	1220_14cm	3.9	AAR17500	539 ± 25			630 - 600 (23.6%) 559 - 515 (71.8%)	632 - 599 (28.4%) 559 - 516 (67.0%)	562 ±37	95.7%
Kingigtoq	1220	Bulk	1220_37cm		AAR20163	4197 ± 29		3547 ±58	3982 - 3688 (94.3%) 3661 - 3647 (1.1%)	3803 - 3607 (95.1%) 3597 - 3593 (0.3%)	3711 ±50	68.1%
Kingigtoq	1220	Bulk	1220_59-60cm		AAR20164	9066 ± 45		8416 ±67	9534 - 9284 (95.4%)	9533 - 9254 (93.7%) 9169 - 9146 (1.7%)	9389 ±85	88.4%
Kangerdluatsiaup tasia	2	Terrestrial macrofossil	Kangerdluatsiaup tasia 2, 78-85 cm		UBA-19957	126 ± 20			270 - 186 (31.6%) 149 - 56 (49.2%) 44 - 11 (14.5%)
Kangerdluatsiaup tasia	2	Terrestrial macrofossil	Kangerdluatsiaup tasia 2, 103-114 cm		UBA-19956	4552 ± 26			5318 - 5264 (36.6%) 5242 - 5237 (0.5%) 5223 - 5215 (1.0%) 5186 - 5056 (57.3%)
Kangerdluatsiaup tasia	2	Bulk	Kangerdluatsiaup tasia 2, 108-109 cm		LuS8725	2120 ± 50			2306 - 2230 (14.9%) 2206 - 2192 (1.0%) 2184 - 1985 (78.2%) 1978 - 1970 (0.6%) 1959 - 1951 (0.7%)
Kangerdluatsiaup tasia	2	Terrestrial macrofossil	Kangerdluatsiaup tasia 2, 114-125 cm		UBA-19955	5867 ± 28			6772 - 6767 (0.5%) 6749 - 6635 (94.9%)
Kangerdluatsiaup tasia	2	Bulk	Kangerdluatsiaup tasia 2, 128-129 cm		LuS8726	4865 ± 50			5717 - 5575 (76.9%) 5544 - 5475 (18.5%)
Rundesø		Bulk	Rundesø, 3-4 cm		LuS8815	515 ± 50			646 - 585 (26.8%) 567 - 495 (68.6%)
Rundesø		Terrestrial macrofossil	Rundesø, 19-20 cm		LuS8846	315 ± 50			494 - 290 (95.4%)
Rundesø		Terrestrial macrofossil	Rundesø, 33-34 cm		LuS8847	720 ± 70			781 - 551 (95.4%)
Storesø		Bulk	Storesø, 11-12 cm		LuS8816	660 ± 50			680 - 549 (95.4%)
Storesø		Bulk	Storesø, 20-21 cm		LuS8817	2720 ± 50			2926 - 2750 (95.4%)
Storesø		Bulk	Storesø, 32-33 cm		LuS8957	1050 ± 50			1069 - 900 (89.8%) 867 - 825 (4.3%) 814 - 799 (1.3%)
Storesø		Terrestrial macrofossil	Storesø, 54-55 cm		LuS8848	975 ± 60			1041 - 1038 (0.3%) 981 - 740 (95.1%)
*Ages that are not included in age model. See text for further information.
**The column Offset denotes the 14C age difference between terrestrial macrofossil and bulk 14C age of adjacent samples. The 14C bulk age offset is then used to correct bulk 14C ages. Calibrated ages are 14C ages calibrated into calendar years using IntCal13 and OxCal 4.2 whereas Model age is the calibrated 14C ages when a Bayesian deposition model has been applied using OxCal 4.2 and IntCal13 (R…
